# Supplementary material for: Lactiplantibacillus plantarum GUANKE Enhances Antiviral Defense Against Respiratory Syncytial Virus Through the STING-TBK1-IRF3-IFN Pathway
Source: Nutrients. 2026 Jan 26;18(3):399. doi: 10.3390/nu18030399 (PMC12898999; doi:10.3390/nu18030399)
Supplement: Supplementary file 1 [file nutrients-18-00399-s001.zip]

Archive with 1 entries (1 files):
- nutrients-3958308-supplementary.pdf
